# Supplementary material for: The expression and clinical significance of CFAP65 in colon cancer
Source: BMC Gastroenterol. 2024 Jul 11;24:222. doi: 10.1186/s12876-024-03317-5 (PMC11238475; doi:10.1186/s12876-024-03317-5)
Supplement: Supplementary file 1 — Supplementary Material 1 [file 12876_2024_3317_MOESM1_ESM.xlsx]

## Sheet: Sheet1
Gene	Log rank	High expression : Median survival	Low expression : Median survival
	P-value	(in Days)	(in Days)
TAS2R20	1e-06	1422	NA
MCM3APAS	3.4e-06	1422	NA
CYP2E1	9.4e-06	1162	NA
CCDC108	0.0199366	1881	3042
ARHGAP4	1.7e-05	1348	NA
PPP1R3E	1.81e-05	1422	NA
C9orf96	2.77e-05	1493	3042
LBX2	3.12e-05	1422	NA
MGEA5	4.69e-05	1381	3042
PHF1	5.28e-05	1711	NA
HSF4	5.34e-05	1348	3042
FLJ35390	6.72e-05	1422	NA
LOC339674	7.13e-05	1381	3042
LOC220930	8.05e-05	1493	NA
GABRD	8.97e-05	1381	2821
UHRF2	9.58e-05	1422	3042
CUZD1	0.0001014	1381	3042
C20orf203	0.0001324	1711	3042
LOC100272217	0.0001551	1493	3042
LOC100216545	0.0001565	1422	3042
C21orf119	0.0001617	1503	NA
AOC2	0.0001625	1503	3042
HOXC10	0.0001696	1661	NA
MTHFSD	0.0001799	1422	NA
ERBB4	0.0002032	1503	3042
PRKRIP1	0.0002039	1381	3042
CCDC114	0.0002167	1503	NA
C2orf61	0.0002288	1381	NA
C12orf69	0.000231	1849	NA
LOC90586	0.0002381	1661	3042
NOG	0.0002469	1518	3042
TTYH2	0.000291	1518	3042
FAM178A	0.0003122	1493	NA
TIMP1	0.0003169	1503	NA
SEC31B	0.0003437	1711	2821
CSAD	0.0003521	1348	3042
ANKRD24	0.000401	1711	3042
SLC46A2	0.000413	1661	NA
MYH3	0.0004478	1348	3042
RFPL3S	0.0004753	1348	3042
TMEM233	0.0005449	1711	NA
C3orf72	0.0005818	2047	NA
CLEC2L	0.0005893	1849	3042
ELMOD3	0.0005901	1381	2821
LEKR1	0.0005933	1503	NA
SYNPO2L	0.0006415	1661	3042
BARX1	0.0006684	2003	3042
RNF112	0.0006754	2047	3042
HCN2	0.0006832	1503	3042
TBX6	0.0006844	1422	NA
ROBO3	0.0007086	1503	NA
NGRN	0.0007145	1493	NA
KIAA2026	0.0007243	1422	3042
C3orf47	0.0007447	1422	2821
FAM171A2	0.0007602	1711	3042
HSH2D	0.0007723	1162	NA
LOC619207	0.0007768	1348	2821
C5orf46	0.0007795	1661	NA
PRR4	0.0007842	1518	3042
ZNF594	0.000794	1422	NA
LOC149134	0.000796	1381	3042
SEPT7P2	0.0008098	1348	3042
PCDHB2	0.0008379	1503	3042
NCRNA00169	0.0008436	1661	NA
GTF2A1L	0.0008712	1711	NA
RPLP0P2	0.0008736	1503	3042
HELQ	0.000887	1661	NA
GLDN	0.0009132	1711	NA
LOC642826	0.0009156	1348	3042
ZNF208	0.0009306	1711	NA
BMS1P5	0.0009344	1162	3042
RPH3A	0.0010003	1381	3042
RRN3P2	0.001026	1518	NA
TCTEX1D1	0.0010266	1493	NA
UTS2	0.00103	1661	2821
TCF15	0.0010366	1661	2821
C20orf103	0.0010523	1881	3042
DNAJC17	0.0010702	1348	2821
CHD3	0.0010846	1849	3042
PMS2L4	0.0010894	1518	NA
AFG3L1	0.0010997	1381	3042
HIST1H2AE	0.0011433	1503	3042
PLEKHG4B	0.0011441	1711	NA
2005-09-01	0.0011753	2047	3042
PNLDC1	0.0011823	1711	3042
CD164L2	0.0012078	1503	2821
PRR24	0.0012216	1162	2821
TAS2R14	0.001268	1518	3042
SYT6	0.0012879	1503	2821
ATP5B	0.0013033	NA	1910
PRRT1	0.0013759	1503	3042
FKBP15	0.0013884	1661	NA
GPRASP1	0.0014191	1381	3042
CCDC77	0.0014443	1493	2821
LOC100268168	0.0014503	2003	3042
CBLN3	0.001459	1381	2821
PPFIA4	0.0014746	1661	3042
CACNA2D2	0.0014754	NA	2047
LOC642852	0.0014787	1711	NA
STX1B	0.0014987	1422	3042
LOC348840	0.0015231	1422	3042
KEL	0.0015406	1661	2821
LRP2BP	0.0015497	1661	3042
OLFM2	0.0015735	1711	3042
POFUT2	0.0015887	1711	3042
PI4K2A	0.0015935	1661	NA
TAS2R38	0.0015953	1518	3042
SERINC4	0.0016002	1348	3042
CRYBB3	0.0016152	1348	2821
DNAH1	0.0016402	1422	2821
MYO16	0.0016446	1381	3042
LMCD1	0.0016662	1661	NA
CYP19A1	0.0016681	1493	3042
TAS2R4	0.0017113	1518	3042
TMEM86B	0.0017223	1503	2821
EGFL8	0.0017387	1711	2532
LRRC56	0.001775	1503	3042
NCBP2	0.0017835	1381	3042
TMEM91	0.0017983	1661	3042
ZBTB43	0.0018496	1661	2821
ASPHD1	0.0019162	1381	3042
ZNF676	0.0019279	1661	2821
MSL3L2	0.0019322	1711	2821
KCNE4	0.0019576	1910	2821
ZNF883	0.0019838	1849	3042
SLC30A3	0.0019898	1661	NA
BRD9	0.0020072	1493	2821
RALGDS	0.00201	1711	2821
C9orf98	0.0020279	1493	2821
FRMD4A	0.0020527	1493	3042
ZNF23	0.0020669	1493	NA
RUNDC2C	0.002068	1381	NA
SMAP1	0.0020837	NA	2047
FLJ45244	0.0020941	1711	3042
C10orf114	0.0021371	1910	2821
S1PR5	0.0021528	2047	2821
CLCA4	0.0021548	NA	2003
EPHB2	0.0021893	NA	2047
C14orf181	0.0021923	1518	NA
PLEKHM1P	0.0022478	1661	3042
C16orf48	0.0023366	1493	NA
KIAA1377	0.0023467	1661	NA
TNFSF4	0.0023793	1661	3042
FDFT1	0.0023881	NA	2003
RNF32	0.0024323	1518	NA
PCDHB15	0.0024324	2003	3042
LOC84740	0.0024383	2475	3042
LZTS2	0.0024464	1503	3042
GPR173	0.0024803	1711	3042
ASPDH	0.0024858	2003	3042
LOC441454	0.0024953	1881	2821
CDH4	0.002501	1348	3042
PCDHA13	0.0025158	1849	NA
SLC13A5	0.0025313	1881	3042
HEYL	0.002532	1711	2821
RASL10A	0.0025879	1910	NA
RRN3P1	0.0026168	1381	3042
DNM1	0.0026312	1881	2821
SIX4	0.0026344	2003	3042
FAM156A	0.0026473	1381	3042
ACBD7	0.0026574	1381	3042
DNAJC28	0.0026589	NA	2475
LBXCOR1	0.0026941	1881	NA
DNASE1L2	0.0027094	1711	3042
RASL11B	0.002713	1711	3042
LOC100272228	0.0027211	1348	2821
HOXC6	0.002722	1661	NA
KCNQ1OT1	0.0027346	1518	2821
SLC2A5	0.0027455	2047	2821
NCRNA00204B	0.0027483	1711	3042
SPTA1	0.0027623	1910	NA
TSNAXIP1	0.002782	1381	NA
AMDHD2	0.0027876	1493	2821
C9orf47	0.0028073	1881	2821
SLC29A4	0.0028368	2003	3042
ST3GAL6	0.0028388	1711	NA
GPR85	0.0029614	1661	NA
LOC389458	0.0029615	1503	NA
HSPA1A	0.0029756	1493	2821
SLC6A15	0.0030014	1881	3042
HVCN1	0.0030174	2047	NA
SLC5A4	0.003018	1849	NA
C9orf117	0.0030195	1518	2821
TUBA8	0.0030263	1711	NA
RPL32P3	0.0030326	1422	3042
HIST2H2BF	0.0030406	1493	2821
DNAJB13	0.0030832	1711	2821
LOC143188	0.0030848	1493	3042
MEGF6	0.003182	1711	NA
PLEKHH2	0.0031864	1518	3042
NCRNA00174	0.003199	1518	3042
KCTD7	0.0031996	1518	3042
TMEM204	0.0032126	1910	3042
C3orf17	0.0032193	1518	3042
C11orf66	0.0032516	1493	2821
FRMPD2	0.003294	NA	2003
GPR156	0.0033068	1881	3042
FSTL3	0.0033276	2047	2821
WHAMML2	0.0033437	1661	3042
FLT1	0.0033472	1661	NA
LRRC59	0.0033606	NA	2047
LYL1	0.0033631	2047	2821
SIX2	0.0033675	1711	3042
CTRC	0.0033923	1348	2532
ZNF154	0.0034076	2003	3042
CCDC154	0.0034196	1711	3042
GP6	0.0034583	1422	3042
PAGE2B	0.003462	1849	NA
HOXC5	0.0034778	2047	2821
WDFY2	0.0034841	1503	2821
POLM	0.0035551	1348	3042
CALB2	0.0035887	2047	2821
ANO7	0.003589	NA	2047
FES	0.0036342	1503	3042
NUMA1	0.0036748	1711	3042
ZNF767	0.0037279	1518	3042
EPHB6	0.0037637	2047	2821
CALCOCO1	0.003804	1661	3042
HOXC13	0.0038626	1503	2821
CA3	0.0038892	1849	2821
VSX1	0.0038953	1881	3042
CUBN	0.0039026	1910	2821
STRC	0.0039281	1518	3042
LOC493754	0.0039594	1348	3042
UBXN11	0.0039718	1503	2821
UNC45B	0.004006	1661	NA
GJB6	0.0040498	1661	3042
USP20	0.0040603	1711	2821
SLC25A45	0.0040613	1518	NA
LOC729234	0.0040984	1711	NA
CCNB1	0.004106	NA	2003
COL18A1	0.0041101	2047	2821
NMUR1	0.0041207	1493	3042
LOC100129387	0.0041306	1493	3042
TRIM41	0.0041738	1518	NA
PLAC1	0.004174	1422	3042
PPA2	0.0042115	3042	2134
AMAC1L3	0.0042362	1503	3042
AGBL2	0.0042632	1849	2821
C8orf31	0.0042684	1881	NA
GOLGA8B	0.0043086	1518	2821
CRHR2	0.0043368	1381	3042
GSTO1	0.004427	1910	2821
DKFZP686I15217	0.0044334	1711	NA
FRS3	0.004465	1711	2821
GDF6	0.0044685	1881	NA
MRPL42P5	0.0045071	1711	3042
LOC100190986	0.0045206	1493	3042
ARHGEF17	0.0045562	2003	3042
PCDHA10	0.0045976	2003	NA
DPP7	0.0046016	1158	2821
TCHH	0.0047093	1711	3042
ZNF83	0.0047108	1711	2532
CAPRIN2	0.0047135	1711	2821
RPS6KA1	0.0047292	NA	2003
NAV3	0.0047781	1881	2821
ANKRD6	0.0048109	1661	2821
HEG1	0.0048125	2003	3042
ACTG1	0.0048358	NA	2003
2006-03-01	0.0048691	1711	3042
UCKL1AS	0.0048945	1518	3042
ESRRB	0.0049212	1881	3042
APC2	0.0049425	1503	3042
CABP1	0.0049441	1422	2821
HAMP	0.0049507	1661	2821
FAM183B	0.0049677	1661	3042
UBQLNL	0.0050047	1849	NA
HMMR	0.0050055	NA	2047
CSF1R	0.0050066	2047	NA
SLC6A1	0.005044	1661	2821
C20orf194	0.0050682	2003	2821
NECAP1	0.0050894	1503	NA
C5orf53	0.0051037	2003	3042
RP9P	0.0051361	1348	3042
GPR162	0.0051539	1711	3042
C11orf63	0.0051599	1881	NA
AGAP6	0.0051721	1381	2532
SAFB2	0.0051785	1422	NA
DKFZp434J0226	0.0052285	2003	NA
POU2F1	0.0052704	1711	3042
QRFP	0.0053441	1503	2821
DNAJB3	0.005355	1711	3042
CYP46A1	0.0053735	1711	NA
TLX1	0.0053775	1422	3042
PTH1R	0.0053811	2047	2821
KLC3	0.0053813	1503	2821
NSUN6	0.0053893	1381	3042
LOC100286844	0.005446	1422	3042
ZC3H6	0.0054529	1493	3042
MMP23B	0.0054774	1910	3042
KRTAP3-1	0.0054779	1881	2821
ZNF428	0.0054866	2047	2821
MBL1P	0.0055363	1849	2821
FCGR1B	0.0055428	1661	NA
CEP110	0.0056021	1518	2821
AFARP1	0.0056078	1711	2821
HOXB4	0.0056239	1711	NA
TLE4	0.0056525	1849	3042
KIAA1949	0.0056848	1711	NA
VIP	0.0057465	1910	3042
FER1L6	0.0057781	NA	2134
TMEM132E	0.0058246	2047	2821
LOC400027	0.0058348	1493	3042
MYOZ2	0.0058707	1910	2821
C13orf15	0.0058796	1881	3042
ENO3	0.0059592	1518	3042
CCDC142	0.0060085	1422	3042
DGCR9	0.0060249	1711	3042
RUNX3	0.0060329	1881	2821
KRI1	0.0060431	1518	2821
FAM70A	0.0060903	2003	3042
ADARB1	0.0061238	1711	2821
FLJ33360	0.0061309	1422	NA
PTH2R	0.0061827	1503	2821
C12orf59	0.0061837	1711	NA
POPDC2	0.0061855	1711	3042
SPAG4	0.0062154	1422	3042
NPR3	0.0062166	1711	3042
PCSK5	0.0062174	2047	2821
C3orf54	0.0062302	1503	3042
LOC100270710	0.0062386	1711	NA
SFXN3	0.0062509	2003	3042
LOC116437	0.0063073	1493	3042
GALNT14	0.0063098	1910	2821
DNAI1	0.0063721	1422	2821
TAGLN	0.0064025	1910	3042
ENPEP	0.0064138	1661	3042
AASS	0.0064238	1518	3042
FCRL6	0.0064254	1661	NA
C10orf79	0.0064328	1493	2821
LOC100131434	0.0064522	1661	2821
BCL6B	0.0064578	1711	NA
CA2	0.0064602	NA	2003
TMEM218	0.0064651	1910	2821
JPH3	0.0064721	2003	2821
SYAP1	0.0064763	NA	2475
AGMAT	0.0065016	NA	2047
ABCG4	0.0066168	1881	NA
HCST	0.0066188	1661	2821
GNMT	0.0066263	1348	2821
TUT1	0.0066303	1493	3042
TIGD6	0.0066821	3042	2475
GPR146	0.0067161	1661	2821
MMS19	0.0067805	1518	2821
TMEM163	0.00681	1711	3042
NELF	0.0068775	1711	3042
LRRC55	0.0068823	1910	2821
DHRS3	0.0068852	1661	NA
POU4F1	0.0069068	1661	3042
SERF2	0.006911	1503	3042
DBP	0.0069443	1711	2821
CD99	0.0069458	1661	2821
ZNF483	0.0069747	1711	3042
C5	0.0069856	1711	2821
MN1	0.0070209	1849	3042
GMPPB	0.0070699	NA	2003
NCRNA00095	0.0070838	1493	3042
CPT2	0.0070883	NA	2003
GPR135	0.0071069	1711	2821
FSD1	0.0071098	1422	3042
LOC150776	0.0071148	1381	2821
AGAP7	0.0071296	1493	2821
COLEC11	0.0071502	1422	2821
GPRC5B	0.007252	1910	3042
ARHGEF1	0.007281	1711	2821
ZNF33B	0.0072905	1518	3042
CDK5R2	0.0073325	1711	2821
LOC147727	0.007349	1503	3042
NUMBL	0.0073781	2047	2821
HOXC4	0.007381	2047	NA
PAN2	0.0074444	1348	3042
MDM4	0.0074754	1881	NA
FNDC5	0.0075576	1493	3042
DRD1	0.0075594	1881	NA
FGF14	0.0075609	1493	NA
SCAND3	0.0075747	1661	3042
EVC2	0.007583	2003	3042
TMEM22	0.007583	1910	NA
MALAT1	0.0076018	1849	3042
ZGLP1	0.007612	1711	2821
C2orf63	0.0076389	1518	2821
ADC	0.0076445	1711	2821
RRAGD	0.0076632	1661	NA
TMEM189-UBE2V1	0.0076743	NA	2003
ANKRD36	0.0076745	1422	3042
BRD3	0.0076799	1518	3042
CLSTN3	0.0076948	1711	2821
MRPL53	0.0077097	1910	2821
LOC338758	0.0077455	1711	3042
CDC20	0.0077776	NA	1910
C17orf47	0.0078089	1711	3042
PRSS35	0.0078472	1910	2821
CCS	0.007881	1711	2821
PRRX2	0.0079206	1661	2821
TLE6	0.0079412	1661	NA
NLGN1	0.0079451	1881	3042
PLEKHF1	0.0079563	1661	NA
ADAM8	0.0079598	2475	2821
CD300A	0.0079661	1661	2821
AMHR2	0.0079892	1881	3042
SNAPC1	0.0080129	1910	2821
MMRN2	0.0080257	2003	2821
SLC13A4	0.0080481	1881	3042
ZNF33A	0.008133	1661	3042
AIMP2	0.0081472	1493	3042
LAYN	0.0081562	1910	2821
STK25	0.008172	3042	2532
TMEM198	0.0081727	1422	NA
C17orf100	0.0081732	1711	3042
ABCC9	0.0081737	2003	NA
ELOVL6	0.0082133	NA	2047
ANKAR	0.0082214	1849	3042
LOH3CR2A	0.008267	1881	NA
LRRC57	0.0083039	1493	2821
ACSM5	0.0083297	1661	2821
EPB49	0.0083375	NA	2047
EEPD1	0.0083452	1661	3042
PSORS1C3	0.0083546	1711	3042
KCNJ14	0.0083873	1711	2821
WIPI2	0.0083893	1518	3042
FDPSL2A	0.0085242	1422	3042
AFAP1L1	0.0085499	1910	3042
THSD7A	0.0085829	2003	2821
TMEM115	0.0086654	1503	3042
UBXN8	0.0086919	NA	2047
FAM155A	0.0086961	1518	2821
ANO3	0.0087295	2047	2821
RGS7BP	0.0087501	1493	3042
LOC100132354	0.0087506	1493	3042
FLT4	0.0087764	2003	2821
OVCH1	0.0087862	1518	3042
HSPA7	0.0087882	1711	2821
LEP	0.0087956	1661	2821
SUPT5H	0.0088002	1503	2821
MAN2C1	0.0088165	1381	3042
KLHL31	0.008829	1493	2821
AIP	0.0088363	1910	3042
EGFL7	0.0089075	2047	2821
CAMK2N2	0.0089136	1711	NA
WRN	0.0089894	NA	2047
TRPS1	0.009029	2047	2821
SLC25A17	0.0090743	NA	2047
ZNF580	0.0090937	2047	2821
CECR5	0.0090975	NA	1910
NAT1	0.0091005	NA	2003
NOX1	0.0091474	NA	2134
ZNF484	0.0091601	1711	3042
COQ2	0.0091793	NA	2047
YJEFN3	0.0092103	1422	2821
CXorf21	0.0092199	2047	2821
FAM24B	0.0092298	1503	3042
TAS2R5	0.0092566	1518	3042
APBB3	0.0092696	1711	2821
HIRA	0.0092905	NA	2475
BNIPL	0.0092914	1711	2821
ACAD11	0.0093036	1422	3042
LZTS1	0.0093118	2047	2821
MGC23270	0.0093176	1711	3042
ONECUT1	0.0093612	1518	3042
WASH3P	0.0093994	1381	3042
CSRP2	0.0094334	1910	3042
ELOVL2	0.0094394	1518	3042
PBX4	0.0094722	1711	2821
ZC3H12A	0.0094835	NA	2003
TRPM5	0.0094937	2475	NA
COX8A	0.0094991	NA	1881
XAF1	0.009502	2134	2821
HIST1H4H	0.0095029	1711	3042
ARHGEF15	0.0095265	2047	2821
TPSG1	0.0095671	NA	2047
C12orf76	0.0095911	1381	2821
PCP2	0.0096041	1661	3042
PCDHA8	0.0096307	2047	2821
NPDC1	0.0096549	1518	2821
SYNGAP1	0.0097346	1711	3042
BLCAP	0.0097612	1493	NA
PRB1	0.0097648	1518	2821
TBC1D17	0.0097916	1711	NA
ACTA2	0.0098207	2047	2821
PTPDC1	0.0098365	1661	3042
OPRL1	0.0098591	2047	2821
LIN37	0.0098644	1711	2821
MZF1	0.0098754	1518	3042
C7orf43	0.0098968	1422	2821
DGCR10	0.0099317	2003	2821
KCNJ8	0.0099362	2047	2821
GBGT1	0.0099996	1849	3042
HOXC9	0.0100397	1661	NA
PVRIG	0.0100469	1711	2532
TMPRSS9	0.0100764	1881	2821
BEX1	0.0101133	1711	3042
SYPL2	0.010126	1881	3042
C15orf17	0.0101383	1849	2821
KRTAP5-10	0.0101761	2003	NA
MEG3	0.0102221	1711	3042
FBXL2	0.0103394	1711	2821
ATP10A	0.0103614	2047	2821
C4orf37	0.0103919	1711	3042
UCHL1	0.010429	1711	3042
LOC100129637	0.0104718	1422	3042
FBXL7	0.0104873	2003	NA
C2orf68	0.010494	1493	2821
GABARAPL3	0.0104994	1518	NA
TPBG	0.0105276	1910	NA
ANKRD54	0.0105668	3042	2003
ABCA7	0.0105861	1711	NA
RPL13	0.0105921	1518	3042
SUCLG2	0.0106037	NA	2134
SPAG8	0.0106143	1493	3042
CCDC42	0.0106211	2047	2821
LY6G5C	0.0106296	1518	NA
LOC401052	0.0106389	1503	3042
SCARF1	0.0106486	2047	2821
TMEM184A	0.0107541	1381	3042
CR1	0.0107945	3042	2532
KIAA2022	0.0108074	2003	2821
SKAP1	0.0108265	1711	3042
RAD9A	0.0108393	1348	3042
SFTA2	0.0108408	1910	2821
NAIF1	0.0108515	1381	2821
TCTE1	0.0108569	2003	3042
RLTPR	0.0108778	1881	2821
OR2B6	0.0108861	1493	2532
GGCT	0.010893	1493	3042
KCNMB3	0.0109039	1493	3042
COX19	0.0109085	1422	3042
CRLF1	0.0109371	2003	2821
TRIP10	0.0109558	1348	3042
LOC283867	0.0110294	1661	2821
CC2D2B	0.0110818	1711	3042
RPL37	0.0110895	1711	NA
NKAIN4	0.0111271	1910	3042
TMEM169	0.0111911	2003	3042
PEX26	0.0112312	3042	2047
GPSM1	0.0112588	1711	2821
C14orf72	0.0112758	1661	3042
ZDHHC11	0.0112899	1493	2821
PCDHB16	0.011309	1503	2821
FTCD	0.0113366	1493	2821
TREML2	0.0113532	1661	3042
CCDC65	0.0113552	1503	3042
HIST1H2BC	0.0113553	2134	2821
KLF6	0.0113615	NA	2134
NRP1	0.0113872	1661	2821
CPEB1	0.0113953	1711	3042
TMED1	0.0114008	1422	3042
SAFB	0.0114234	1422	NA
NAMPT	0.011435	NA	2475
GRK7	0.0115122	1711	3042
NOX5	0.0115335	2047	3042
DLGAP5	0.0115408	NA	2047
STRA13	0.0115539	NA	2003
RPL13P5	0.0115581	1493	3042
NGEF	0.0116204	1493	3042
DDIT3	0.011641	1711	3042
CFC1B	0.0117023	NA	2134
NALCN	0.0118411	1849	NA
PAQR6	0.0118418	1711	3042
HSPA1L	0.0118564	1881	2821
FOXD1	0.0118588	1849	NA
PPP4R4	0.0118857	1422	3042
HIST1H3E	0.0119067	1493	2821
OTP	0.0119206	1518	3042
DCLRE1C	0.0119214	1711	NA
LOXL3	0.0119338	2047	3042
GUCA1B	0.0119362	1162	2821
DNAH17	0.0119544	1881	3042
HIST2H2AA3	0.0119634	1503	2821
LAIR1	0.0119967	2047	2821
RYR2	0.012013	1503	2821
LOC143666	0.0120536	1711	2821
HOXA4	0.0120815	1711	3042
OR2A7	0.0120862	1493	3042
CRYAB	0.0120967	1910	3042
ELFN1	0.0121016	1711	2821
MORC2	0.0121077	1381	3042
FKBP14	0.0121852	1518	3042
FLJ35776	0.0122104	1661	NA
ACOXL	0.0122516	2047	NA
PRSS27	0.0122618	1503	3042
LHFPL5	0.0122939	1518	2821
SOX13	0.0122984	2047	NA
MARVELD1	0.0123256	1711	3042
GRSF1	0.0124094	NA	2475
JPH4	0.012411	2047	NA
FLJ16779	0.0124482	1881	3042
SLC25A18	0.0124511	1661	3042
CHST1	0.0124533	2047	2821
RNF166	0.0124755	1493	2821
TTC21A	0.0125355	1849	NA
FUT6	0.012553	NA	2475
INHBC	0.012562	1661	3042
CCDC151	0.0125762	2134	2821
DNASE1L3	0.0125877	NA	2047
CPA4	0.0126073	1493	2821
FAM126A	0.0126481	2003	NA
WDR53	0.0127268	1493	3042
HLA-A	0.0127496	NA	2047
ASPG	0.012761	NA	2047
ZNF843	0.0127883	1910	3042
LOC55908	0.0127939	1711	3042
C2orf84	0.0128172	1881	NA
LRP2	0.0128213	1849	2821
INGX	0.0128221	1881	NA
GAST	0.0128686	1849	2821
CCDC15	0.012927	1711	NA
ZNF160	0.0129383	1711	3042
C14orf138	0.0129606	1711	2821
GNGT2	0.0129787	2047	2821
MAP7D3	0.0130196	1518	3042
SV2B	0.0130564	2003	2821
B3GNT7	0.0130667	NA	2047
DECR1	0.0130735	NA	2134
BTAF1	0.0130972	1348	2821
PTPN6	0.0131067	1503	2532
NCRNA00152	0.0131102	1881	2821
GRP	0.0131637	1849	3042
C12orf4	0.0131759	1661	2821
SLC23A2	0.0131923	1711	2821
PPWD1	0.0132485	1711	2821
PLEKHG2	0.0132563	2047	2821
LGALS4	0.0132994	NA	2047
MTRF1L	0.0133926	3042	2047
SGOL2	0.0134673	3042	2047
C17orf57	0.0135388	1518	3042
ELTD1	0.013627	1910	2821
FAM113B	0.0136467	1661	2821
RPGRIP1	0.0136751	1711	3042
MRO	0.0137178	3042	2532
ZNF707	0.0137195	1422	3042
SERPINE1	0.0138384	1881	3042
C9orf95	0.0138518	1881	NA
EFCAB4A	0.0138759	1503	NA
DVWA	0.0138821	1661	3042
KLK5	0.0138967	2047	2821
LOC728819	0.0139311	1518	3042
FUT1	0.0139375	1711	3042
GIPC3	0.0139609	2003	2821
F8A1	0.0140008	1493	2821
FAM103A1	0.014012	1503	3042
RASGRP3	0.0140264	2047	2821
C6orf70	0.0140464	1711	2821
NOVA1	0.0140589	1493	3042
SPARCL1	0.0140746	2003	3042
LOC285629	0.0141899	NA	2134
KNDC1	0.0142415	2047	2821
TM9SF3	0.0143231	NA	2475
C1orf213	0.0144014	1849	2821
BCL7A	0.014426	1849	2821
CASP7	0.0144436	NA	2475
PBK	0.0144664	NA	2003
FAM43B	0.0144682	2047	2821
C3orf19	0.0144965	1503	3042
NRP2	0.0145143	2047	2821
HSD17B14	0.0146326	1711	3042
HSDL2	0.0146548	NA	2134
SP6	0.0147045	NA	2003
ZNF727	0.0147501	1711	2821
WNT10B	0.0148059	2003	2821
GDF15	0.0148118	NA	2134
SGCG	0.014844	2047	2821
GPC1	0.0148442	1881	3042
PNN	0.0149176	1518	3042
GFPT1	0.0149178	NA	2134
VSIG2	0.0149844	NA	2047
RCCD1	0.0150363	1518	NA
AP3M2	0.0150385	1881	2821
C14orf119	0.0150414	3042	2047
BRSK1	0.0150509	2047	2821
LOC728855	0.0151562	1661	3042
KGFLP2	0.0151593	1881	3042
IQSEC3	0.0151833	1881	NA
ATP2A1	0.0151933	2134	2821
S100P	0.0152405	NA	2047
GPR56	0.015246	1493	NA
MYOZ3	0.0152634	2003	3042
NFATC1	0.0153164	2047	2821
ZNF276	0.0153251	1422	3042
NUDT10	0.0153348	1881	3042
SECISBP2	0.0153597	1661	3042
CARS	0.0154145	1503	3042
NUDT9P1	0.0154159	1503	3042
ACCN2	0.015423	1849	2821
CADM1	0.0155054	2047	3042
FST	0.0155087	2047	2821
PZP	0.0155251	2047	2532
FARS2	0.0155267	NA	2134
PIK3R6	0.0155319	2047	2821
HOPX	0.0155381	1661	3042
C15orf28	0.0155864	1493	3042
GHRLOS	0.0156138	3042	2532
CN5H6.4	0.0157183	1503	3042
GUCA2A	0.0157315	NA	2134
LOC285359	0.0157419	1711	3042
ST6GALNAC1	0.0157496	3042	2134
SUGT1P1	0.0158171	2047	2821
ANGPTL4	0.0158388	2047	2821
ADH1C	0.0158549	NA	2047
DLG2	0.0158966	2047	2821
INO80D	0.0159078	1493	3042
GRIN1	0.0159342	1849	2821
LTBP2	0.0159423	2003	2821
ERG	0.015984	1910	2821
LOC572558	0.015987	1881	NA
SYT11	0.0160267	2047	3042
LOC388242	0.0160691	2003	2532
CRTAC1	0.016125	1881	3042
SDS	0.016165	2047	2821
NOTCH4	0.0161916	1711	3042
KRTAP1-1	0.0162444	1910	2821
OR10AD1	0.016248	1881	2821
DFNB59	0.0162508	1518	3042
RBPMS2	0.0162992	1910	3042
EPHB4	0.0163105	1503	2821
C9orf142	0.0163406	3042	2532
BLOC1S2	0.0163586	1661	2821
CCDC78	0.0163813	1518	3042
ETS1	0.0163937	2003	2821
EXOC6	0.0163953	3042	2047
MIER2	0.0164987	1711	NA
FAM83F	0.0165165	NA	2134
C19orf71	0.0165293	1422	3042
WBSCR27	0.0165412	1711	2821
KIF7	0.0165431	1849	3042
CLIP4	0.0165467	2047	2821
SP5	0.0165653	1881	3042
OR10Q1	0.0166096	NA	2047
GNGT1	0.0168033	1711	3042
MGC16142	0.0168051	1503	3042
PRR14	0.0168189	1493	3042
NHLRC4	0.0168204	2047	2821
EIF4A2	0.0168394	1849	NA
LOC728264	0.0168552	1881	3042
TMEM208	0.0168579	1381	3042
ANGPTL5	0.0168615	1849	3042
LOC642846	0.0168893	1422	2821
COX4I2	0.0168926	1910	2821
DNM1P35	0.0169055	1422	2821
WASH5P	0.0169954	1881	3042
ZFYVE27	0.0170447	1381	3042
BZW2	0.017046	1711	3042
TIE1	0.0170488	2047	2821
ATP8B2	0.0170501	2047	2821
ZNF691	0.0170792	1661	2821
TAF1C	0.0170922	1381	2821
RFNG	0.0171376	NA	2047
ATP5A1	0.0171392	NA	2003
LOC678655	0.017218	1493	2821
HOXA13	0.0173884	NA	2475
INTS3	0.0174473	1518	3042
CLEC14A	0.0174625	1910	2821
LRRC4	0.0174683	1910	3042
SKIV2L	0.0174957	1422	2821
GSR	0.0175101	NA	2047
PHF2	0.017551	1711	2821
ADAM11	0.0175514	1503	3042
PTCH2	0.0175982	1711	NA
FEZ1	0.01763	1910	3042
SFRS2	0.0176949	3042	2134
MTMR9L	0.0176963	1381	2821
LHX9	0.0177402	2003	3042
BHLHE41	0.0177958	1503	3042
TMEM48	0.0178296	3042	2475
GABRE	0.0178739	1381	3042
C3orf52	0.0178951	NA	2475
PLAG1	0.0179499	1711	NA
COL11A1	0.0179704	1661	2821
DDX11	0.0179767	1381	2821
C11orf93	0.0180688	2532	3042
FN3K	0.0180779	NA	2003
MAP4K2	0.0184065	1493	2821
AOC3	0.0184098	2047	2821
CEP170L	0.0184396	1881	2821
ASB6	0.0184822	1493	2821
CLDN16	0.0185164	1661	3042
CLEC11A	0.0185609	1711	2821
SEMA7A	0.0186051	2047	2821
PYCR2	0.0186666	2003	NA
TUBA1C	0.0186713	NA	2475
TNK2	0.018677	2532	2821
DPH5	0.018681	NA	2532
POM121L8P	0.0187002	2047	2821
ADAP2	0.0187085	2047	2821
LOC151174	0.0187445	1711	3042
HEY2	0.0187517	1711	3042
LOC152217	0.0187596	1381	2821
GPR83	0.018762	1711	3042
SLC4A4	0.0187712	NA	2003
C2orf40	0.0188208	2003	2821
QSOX2	0.0188231	1711	2821
SCO2	0.0188456	3042	1910
BNIP2	0.018847	1661	3042
PCDHA3	0.0188595	1711	NA
SLITRK4	0.0188633	1910	2821
UACA	0.0188719	1661	NA
VASH1	0.0189484	2047	2821
BTNL9	0.0189507	1711	2821
LRRC37A4	0.0189583	1518	3042
PLN	0.0190109	1910	NA
EXD3	0.0190327	2134	2532
AGAP5	0.0190358	1711	2821
C2CD2L	0.0190555	1711	2821
CERCAM	0.0190614	2047	2821
C14orf184	0.0190704	NA	2475
GIMAP1	0.0190929	1661	2821
CYP21A2	0.0191337	1711	3042
AMH	0.0191436	1661	3042
IGSF21	0.0191584	2047	2821
SPP1	0.0192588	1910	2821
ACCN3	0.0192678	1711	2821
LAT2	0.0192702	1661	2821
ARMC3	0.0193007	1711	3042
INPP5F	0.0193813	2047	2821
GRAP	0.0195095	1493	3042
FLOT2	0.0195172	3042	2003
DNAJC5B	0.0195222	1661	NA
DDX19B	0.0195378	1493	3042
PABPC5	0.0196371	2047	NA
NPR2	0.019682	2047	2821
NCKAP5L	0.019693	2047	2821
ZNF384	0.0197052	1711	3042
ANKRD20A4	0.0197355	2134	2821
CDH8	0.0197565	1849	NA
IGLON5	0.0197805	1910	2821
FCGBP	0.0197997	NA	2134
ZNF512	0.0198246	1881	3042
NIPBL	0.0198568	1493	3042
LDB1	0.0198947	1711	3042
ZNF248	1.09e-05	1493	NA
KRTAP1-5	0.019948	NA	2047
GAP43	0.0200219	1910	3042
HOXC11	0.0200377	1881	2821
MMP15	0.0201233	NA	2047
PRSS22	0.0201318	NA	2134
LMBR1L	0.0201588	1711	2821
NOL3	0.0201621	1711	3042
COMMD9	0.0201854	1661	NA
ENTHD1	0.0201884	1910	NA
WDR91	0.0202234	1518	2821
DCAF8	0.0202279	1881	NA
SYDE1	0.02023	2047	2821
ZNF439	0.0202408	1711	3042
MACROD1	0.0203372	1881	3042
TNFAIP6	0.0204093	2003	3042
PRDM15	0.0204831	1493	2821
SH2D5	0.0205616	2003	2821
TOMM22	0.0205682	3042	2134
HIST1H1D	0.0205807	1711	3042
HOTAIR	0.0205877	1881	2821
CAMTA1	0.0205907	NA	2047
LOC145783	0.020608	1493	3042
ANKDD1A	0.0206188	1711	2821
SHANK3	0.0206242	2047	2821
KCNK13	0.0206973	2047	NA
MAN1C1	0.0207258	1881	3042
SNRPB	0.0207532	1503	3042
ZBTB44	0.0207875	1503	3042
RNF157	0.0208097	NA	2134
DGKG	0.0208208	1503	3042
NPFF	0.020821	1381	2821
PRH1	0.020843	1518	2821
IER3	0.0208617	NA	2134
DACT1	0.0208664	1503	3042
IL11RA	0.0208682	1849	2821
TMEM80	0.020874	1661	2821
MC1R	0.0209179	1711	3042
VKORC1	0.0209408	1493	3042
FBN1	0.0209475	2047	3042
C17orf96	0.0210445	1518	2821
STAG3L3	0.0210791	1518	2821
MYO7A	0.0210907	1381	2821
TRIM74	0.0211039	1881	2821
NUDT1	0.0211095	1518	2821
CLK2P	0.0211322	1711	3042
GLMN	0.0211458	NA	2047
LOC388692	0.0211782	1381	3042
CD14	0.0211812	2047	2821
MEIS3	0.0212653	1711	3042
EPOR	0.0213475	1711	3042
WFDC13	0.0214064	1493	3042
PHOX2A	0.0214252	1910	2821
TMEM90A	0.0214998	2047	2821
ADAM15	0.0215073	NA	2003
IFI44	0.0215148	2047	3042
SLC35F3	0.0215435	2047	2821
TRIM52	0.0215506	1518	3042
TNS1	0.0215512	2003	3042
TIAM1	0.0216781	2047	2821
CLEC2B	0.0217351	1910	NA
C21orf125	0.0217854	1711	NA
SLC7A6OS	0.0217988	1493	3042
MXD1	0.0218473	NA	2134
HNRNPR	0.0218581	NA	2134
RRM1	0.0218755	NA	2475
ENDOG	0.0218835	NA	1910
ACPT	0.021892	1849	2821
PALMD	0.0219178	1881	3042
C5orf23	0.0219216	1711	2821
KRTAP5-5	0.0219602	1661	NA
EPHX2	0.0219788	NA	2003
TREX2	0.0219894	1711	3042
SH2D3C	0.0220063	2134	2821
PYGO2	0.0220554	1503	NA
CLCA1	0.022106	2821	2134
EPHA6	0.0221127	1661	NA
PABPC4L	0.0221407	2003	NA
LOC283922	0.0222907	1493	2821
DKFZP434K028	0.0223075	1881	2821
PKN1	0.0223154	1711	3042
PRRT2	0.0223651	1881	2821
COQ10A	0.0223983	1849	NA
C1orf159	0.0224062	NA	2003
CRABP1	0.0224666	2003	2821
SLC2A6	0.0225175	2047	2821
INHBB	0.0225403	2047	2821
KRBA2	0.0225472	1711	3042
ABHD12B	0.0225526	1910	NA
ZNF37B	0.0225878	1518	3042
LOC645323	0.0226418	1661	3042
SLC16A8	0.0226426	1849	NA
KIAA1009	0.0226617	1493	3042
SERPINB8	0.0226676	NA	2003
CTU1	0.0226947	1422	2532
UGT2B7	0.0227008	NA	2134
TERT	0.0227077	1518	3042
FABP5	0.0227823	NA	2047
LAMB2L	0.0228206	2003	3042
RPS6KA5	0.0228349	NA	2475
CPT1C	0.0229339	2047	2821
GRAMD4	0.0230937	NA	2475
TMEM116	0.0231057	1518	NA
KRT75	0.0231071	NA	2134
KDM4C	0.0231152	1493	3042
NINJ2	0.0231575	1881	2821
CCDC82	0.0231796	1711	NA
CRYBA4	0.0231867	1503	NA
TMEM182	0.0232131	1910	3042
ESCO2	0.0232285	3042	2047
ZNF408	0.0232612	1711	3042
CYHR1	0.0232842	2003	2821
LOC100126784	0.0233019	1881	3042
MRAS	0.0233703	2047	2821
CNNM2	0.0233798	1711	2821
PDZD4	0.0235262	2047	2821
C11orf61	0.0236337	1711	3042
PROCA1	0.0236436	1518	3042
SPDYE8P	0.0236755	1881	2821
MAPK11	0.0237335	2047	2821
FZD3	0.0237338	3042	2047
WDR5B	0.0237852	1518	3042
SMO	0.0238322	1711	2821
TRO	0.0238942	2047	3042
ATOH1	0.0239032	NA	2134
C19orf38	0.0239555	2047	2821
CORO6	0.0239582	1881	3042
CSNK1A1P	0.0240123	1849	NA
C2CD4A	0.0240215	3042	2047
MYL4	0.0240408	1910	2821
WIT1	0.0240896	1711	NA
SPATA24	0.0240906	1518	3042
ADRB3	0.0241012	1881	NA
TOMM7	0.0241146	1518	3042
C3orf1	0.0243097	1661	NA
PMS2L5	0.0243649	1518	2821
HOMEZ	0.0243848	3042	2134
TRIM46	0.0243877	2134	2821
SOX30	0.0244055	1661	3042
RAB32	0.0244108	NA	2047
MMACHC	0.0244676	3042	2047
DPRXP4	0.0244855	1711	NA
SSTR2	0.0245122	2134	2821
PCDH10	0.0246451	2003	3042
WHSC1	0.0247509	NA	2134
KC6	0.0247926	1711	2821
CPM	0.0248483	NA	2047
MCHR1	0.0249048	1661	2821
C12orf63	0.0249732	2047	2821
LHB	0.0249843	1881	2821
C6orf195	0.0250142	1661	3042
GSPT1	0.0250377	2134	2532
SLC9A5	0.0250429	1503	3042
HCG27	0.0250501	1518	2821
UBTD2	0.0250682	NA	2475
HEPHL1	0.0250704	1849	2821
CDCA2	0.0250805	NA	2047
ABCC5	0.0250876	1711	3042
IFITM5	0.0251378	1849	3042
SOX7	0.0251503	2047	2821
FLJ37201	0.0251868	1518	NA
PRSS53	0.0251968	1422	2821
CCDC147	0.0252067	2003	2821
VAMP1	0.025281	1711	3042
TSEN2	0.0253482	1422	3042
CACNA1H	0.0253824	2003	3042
FABP5L3	0.0254074	NA	2134
EIF3B	0.0255942	1518	2821
CATSPERB	0.0256404	2821	2047
C2orf74	0.0256808	1910	NA
C1QA	0.025703	1661	2821
RNF4	0.0257088	3042	2475
SULT1B1	0.0257541	NA	2047
RBM25	0.0257738	1711	2821
TSPYL2	0.0258202	1711	3042
NRSN1	0.0258739	1711	3042
LOC550112	0.0259133	1661	2821
ERAL1	0.0259283	NA	2475
C15orf51	0.0259339	1881	3042
SHC4	0.0259701	1910	2821
HESRG	0.0259885	1849	NA
ARL3	0.0260525	1661	2821
CCNA2	0.0260528	NA	2047
ADAMTS16	0.0260829	1711	3042
TMEM121	0.026084	1910	2821
NUAK1	0.0261331	2047	2821
VDAC3	0.0261725	3042	2134
GRAMD1B	0.0261731	2003	2821
HIST2H2BA	0.0261829	1661	3042
GPSM3	0.026261	2134	2821
C6orf168	0.026324	1422	3042
ALDH1A3	0.0263653	2003	2821
C22orf34	0.0264105	1493	2821
RGS4	0.0264501	1711	3042
WDR85	0.0264608	1518	2821
NACAD	0.0264719	2047	2821
LOC550643	0.0265216	2134	2821
LOC100130691	0.0266087	1661	2821
RBP7	0.0266704	1910	2821
NMNAT1	0.0266741	NA	2475
CTHRC1	0.0266884	1711	3042
MYCBP	0.0267348	3042	2134
GRHL1	0.0267643	3042	2047
USH1G	0.026871	1849	2821
SPG20	0.0268867	1910	2821
C1orf114	0.0269918	1711	3042
SCHIP1	0.0270095	1910	2821
UQCR10	0.0270252	3042	2047
NBPF3	0.0271069	NA	2475
CDH5	0.0272252	1910	2821
KCNQ3	0.0272805	1661	2821
EIF3L	0.0272861	NA	2532
LOC387647	0.0273401	2047	2821
AGPAT2	0.0273547	NA	2532
ZDHHC19	0.0273617	1503	2821
CILP	0.0273626	2047	2821
HSN2	0.0274377	1493	3042
BOLL	0.0274994	1881	3042
HIST1H2AK	0.0276048	1493	2821
PREX2	0.0276625	1881	3042
HYAL1	0.0276838	NA	2047
C7orf13	0.0277076	1503	NA
NFAT5	0.0277582	1711	3042
BCO2	0.0277723	2047	2821
SLC26A5	0.0278748	2047	2821
LOC644172	0.0279052	2047	2821
TJP2	0.027906	1518	3042
SCAI	0.0279174	1849	2821
ATN1	0.027984	1711	2821
CCDC71	0.0279987	3042	2047
HLA-C	0.0280212	NA	2047
ATP5H	0.0280376	3042	2047
DLAT	0.0280502	3042	2532
UGT2B11	0.0280584	NA	2047
G0S2	0.0280643	2003	NA
PCDHA9	0.0281091	1661	NA
ZNF860	0.0281144	1493	2821
PAPL	0.0281551	1881	2821
VAC14	0.0281637	1493	2821
SRMS	0.0282472	1381	2532
PRELP	0.0283269	2003	2821
SLC43A3	0.0283476	1661	3042
SIN3B	0.028351	1711	2821
NCF1C	0.0283627	1661	2821
HIC1	0.0284117	2047	2821
TCTE3	0.0284394	1518	3042
CRYGN	0.0284742	2047	2821
SLFN5	0.028503	2047	2821
RIMKLB	0.0285121	2047	3042
ISYNA1	0.0285873	1849	2821
SEMA5B	0.0285939	2047	2821
TBC1D8	0.0286142	1881	2821
ZFP112	0.0286341	NA	2134
PLXNA4	0.0286501	1711	3042
LEMD3	0.0286546	NA	2475
MTUS1	0.0286811	NA	2475
NPY6R	0.0287163	3042	1910
SACS	0.0287688	1711	2821
PSPN	0.0287811	2047	3042
HNRNPA1L2	0.028788	NA	2134
ADAMTS13	0.0288029	1849	2821
DEAF1	0.028966	1881	NA
RAD9B	0.0289736	1422	3042
ODF2	0.0289957	1711	2821
DKKL1	0.029033	1711	3042
LRRC24	0.0290592	1503	2821
ALAS1	0.0291585	3042	2003
RBM12B	0.0291672	1493	3042
CENPT	0.0291789	1422	2821
GUCY2D	0.0292036	1881	2532
RASA3	0.0293115	2003	2821
NIN	0.029321	2003	NA
MID2	0.0293818	1711	3042
RNF122	0.0293976	2047	2821
PGBD4	0.0294383	1493	2821
C14orf129	0.0294386	3042	2003
FAM72B	0.0295929	1503	2532
MAGEA9B	0.0296934	1493	3042
IGFBP7	0.0297253	2047	3042
ADCYAP1	0.0297461	1881	2821
CEP164	0.0297846	1711	3042
AEBP1	0.0297886	2047	2821
IGF2BP1	0.0298163	1881	2821
LOC201651	0.0298413	1661	2821
MAPK12	0.0299092	1711	2821
EIF4A3	0.0299712	NA	2047
FURIN	0.0300381	NA	2047
TMEM8A	0.0300624	NA	2134
DOCK3	0.0301247	1881	NA
REC8	0.0301281	2047	2532
SERPINI1	0.0301441	1849	2821
SH2D4A	0.0301591	NA	2475
ZMYND8	0.030247	1422	3042
NDUFA9	0.0302476	NA	2047
WFDC10B	0.0302793	1493	3042
ST8SIA4	0.0303205	2047	2821
C5orf39	0.030365	2047	2821
SORBS2	0.030392	NA	2134
PHKG1	0.030474	1711	3042
SLC22A18AS	0.0305142	NA	2047
MLEC	0.0307353	3042	2475
CCDC85B	0.0307607	1910	2532
SLC22A15	0.0308212	1661	2821
MGC42105	0.0308461	1711	3042
UNC119	0.0308656	NA	2047
CXCL2	0.0308667	2821	2047
CFTR	0.0308761	NA	2134
TSPO	0.0309353	NA	2003
CCDC91	0.0309383	1661	2821
BCAT1	0.0309783	2047	2821
CDKN3	0.0310915	NA	2134
USP9X	0.0311547	NA	2475
RBM6	0.0311703	1711	3042
PAQR8	0.0311733	3042	2047
CDKN2A	0.0312121	2047	2821
IQCA1	0.0312132	2047	3042
RNF181	0.0312481	1910	2821
CYP2F1	0.0312732	1711	2821
AHSA2	0.0312807	1518	3042
TAGLN2	0.0313141	3042	2047
NEXN	0.0313159	2134	2821
MRPL12	0.0313286	NA	2047
VEGFC	0.0313306	1910	2821
TRAPPC6B	0.0313882	1910	3042
C19orf18	0.0314303	1711	2821
TCEAL2	0.0314888	1881	3042
CLK1	0.031558	1711	2821
IMPA2	0.0315939	NA	2047
HIST2H4A	0.0316488	1711	2821
RPL36AL	0.0316699	NA	2047
ATP1B1	0.0316709	NA	2047
SULT2B1	0.0317026	2532	2821
GPR182	0.0317479	2532	2821
TPRXL	0.0317501	1881	3042
FAM27C	0.0317589	2047	2821
TRPC2	0.0318239	2134	2821
RBM47	0.0318537	NA	2134
ISG15	0.0318625	2134	NA
HIST2H2AB	0.031934	1503	3042
ZBTB34	0.0319557	1518	2821
DCLK1	0.0320158	2047	2821
MAP2K7	0.0320441	1661	3042
FNBP4	0.0320685	1711	2821
MYLK2	0.032073	2047	2821
RASSF4	0.0320932	2047	2821
EMILIN2	0.0320937	2047	2821
INPP5B	0.0321403	1493	3042
CCDC135	0.032162	1881	NA
HMX2	0.0321868	2047	2821
C10orf84	0.0322049	1661	2821
SYT4	0.0322535	1910	3042
SCTR	0.0322872	1493	2821
FERMT3	0.0324083	1661	NA
C15orf5	0.0325488	1881	3042
DEPDC1	0.0325525	NA	2047
NLN	0.0325833	NA	2475
PRR22	0.0325934	1711	3042
CHD5	0.0326416	1711	3042
MON2	0.0326437	1493	2821
KCTD19	0.032645	1849	2821
OBFC1	0.0326496	2047	2821
HYI	0.0326886	1493	3042
SNAPC3	0.0327004	1711	3042
TMEM88	0.0327429	2047	2821
CLSTN2	0.0327846	1881	3042
WIZ	0.0327995	1711	NA
GJD4	0.032804	2003	3042
CASP2	0.0328048	1493	3042
TMCO6	0.0328113	1881	2532
ANPEP	0.0328427	NA	2003
KPNB1	0.0329229	NA	2134
CCDC64	0.0330452	1503	NA
ACTN2	0.0331636	1661	2821
GPR150	0.0331638	NA	2134
ADAMTS10	0.0332057	2047	2821
ALOX12	0.0332473	1661	2821
EFEMP2	0.0332506	1910	3042
MEF2B	0.0332615	1711	2821
ATF6B	0.0333049	1711	2821
P2RY4	0.0333118	1881	2821
PSORS1C2	0.0333689	1849	2821
AP3B1	0.0334141	NA	2532
LOC283663	0.033422	1503	2821
TRAF2	0.0334478	1493	2821
HNRNPA1	0.0335215	NA	2047
FRS2	0.0335453	1503	NA
SLC25A40	0.0335693	3042	2475
PGAM2	0.0336032	1711	2821
FAM129A	0.033608	2003	2821
WAS	0.033608	2047	2821
EID2B	0.0336206	1881	3042
MXRA8	0.0336268	1910	3042
ADAM20	0.0337318	1711	3042
CRIP2	0.0337543	2047	2821
DAPK1	0.0338293	3042	2532
HOXB7	0.0338946	2134	3042
MRPL37	0.033896	NA	2134
FAM72A	0.0339328	1518	2821
MYOM1	0.0339382	2003	2821
PRH2	0.0340504	1711	3042
LRRC69	0.0340887	1849	2821
TTC19	0.0341127	3042	2134
HGC6.3	0.0341167	1503	3042
RRP12	0.034132	1493	2821
STAC2	0.0341323	2047	2821
MPV17	0.0342115	1881	3042
FUCA1	0.0342174	NA	2047
RACGAP1	0.0342176	NA	2003
DEF6	0.0342427	2134	2821
KLF17	0.034243	2047	2821
WTIP	0.034329	1711	2821
ZNF460	0.034353	1711	2821
MTG1	0.0343831	1493	2821
GABBR1	0.0343921	1518	2821
ZNF692	0.0344202	1711	3042
ZNF211	0.0344278	1881	2821
PRLHR	0.0344674	2003	3042
SCARF2	0.0344939	2047	2821
MATN3	0.0345872	1910	2821
C11orf92	0.0346245	1849	3042
CACNB1	0.0346858	1881	3042
DNAH11	0.0348174	1849	2821
PTGIR	0.0348605	2134	2821
PMS2CL	0.0348849	1493	2821
USP49	0.0349008	1711	2821
SCRT1	0.0349464	1711	2821
ZNF266	0.0349623	1711	3042
PLA2G5	0.0349744	2047	2821
SSNA1	0.0350047	3042	2532
COPS7A	0.0350164	2047	2821
LOC100133669	0.0350206	1711	NA
INTS10	0.0350727	NA	2134
GIGYF1	0.0351453	1518	3042
SLC4A9	0.0352239	1493	2821
PKD1	0.0352417	2003	3042
HIST1H2AM	0.0354122	1493	2821
NAT2	0.0354124	NA	2134
CAMK2B	0.0354469	2003	2821
C21orf15	0.0354622	1661	2532
TNFRSF11A	0.0354697	NA	2047
TTTY2	0.0354903	1881	NA
RETNLB	0.0355153	NA	2047
LOC153684	0.0355163	1881	NA
ASRGL1	0.0355613	NA	2047
ABHD8	0.0355669	2047	2821
KLHDC7B	0.0355705	2047	NA
FCHO1	0.0355776	1422	2821
GUSBL2	0.035579	1881	NA
ADCK5	0.0355865	1711	2821
LRPAP1	0.0356278	NA	2134
BTBD18	0.0356682	1881	2821
SDHA	0.0357517	NA	2047
C9orf66	0.0357582	1518	NA
GUSBL1	0.035776	1711	3042
SDCCAG8	0.0358213	2475	2821
UPF0639	0.0358737	2047	2821
LOC100131193	0.0359175	1711	3042
GCDH	0.036015	NA	2475
ANP32C	0.0360272	NA	2134
CHST11	0.0361643	2047	2821
TLX2	0.0362033	2047	2821
AIF1	0.0362435	2047	2821
PNPLA7	0.0362513	2047	3042
KIAA1967	0.036317	NA	2047
FILIP1	0.0363217	2003	2821
C2orf43	0.0363513	NA	2475
LOC100129066	0.0363856	1661	3042
FAM49A	0.0364153	2047	2532
INSC	0.0364849	NA	2134
DKFZp566F0947	0.0365038	1881	2821
C1orf126	0.0365406	1711	2821
TTLL3	0.0365532	1849	2821
RASA4P	0.036577	2003	3042
CDH3	0.0366868	NA	2134
C1orf152	0.0367042	1881	3042
ATP2B2	0.0367056	1881	3042
CDK5RAP2	0.0367316	1881	2532
UQCRC1	0.0367873	NA	2047
RBM5	0.0368099	1711	NA
GOLT1B	0.0368555	1503	3042
ADAM12	0.0369541	2047	2821
DPY19L2P2	0.0369683	1422	3042
SDC2	0.0369928	1910	3042
LOC283050	0.0370537	1711	2821
PHC1	0.0371099	1711	3042
C10orf26	0.0371216	2047	3042
SFRS16	0.0371236	1711	2821
CDC42SE2	0.0371721	3042	2475
MC2R	0.0371872	1881	2821
NGF	0.0372715	2047	2821
DDA1	0.037272	2134	2821
H1FNT	0.0372927	1503	3042
EFTUD2	0.0374031	3042	2475
USP26	0.0374835	NA	2475
PPM1K	0.037557	2047	3042
SLC6A20	0.0376133	1661	NA
SRRM2	0.0376421	1881	3042
NT5M	0.0377087	2003	3042
GGTA1	0.0377498	2047	2821
RPRML	0.0377719	2003	2821
SP4	0.037787	1711	2821
C5orf40	0.037832	1711	3042
ZBTB20	0.0379056	2047	2821
LIN52	0.0379998	1711	3042
SLC35D1	0.0380075	NA	2134
USHBP1	0.0380137	2047	2821
CCDC47	0.0381559	NA	2475
LRRC8D	0.0381572	NA	2047
IFRD2	0.0381665	3042	2134
KCND2	0.0381729	1910	2821
USE1	0.0382063	1711	2821
ARNTL	0.0382199	2003	3042
ZCCHC18	0.0382521	1711	2821
ISLR2	0.0382959	2003	3042
FCAMR	0.0383175	3042	2047
SLC2A14	0.0383838	2003	3042
RBM20	0.038445	1849	3042
TARDBP	0.0385678	3042	2475
ZRANB3	0.0385807	3042	2047
C1orf201	0.0385854	3042	2047
ARSI	0.0386368	2047	2821
CDC25C	0.0386415	NA	2047
C10orf28	0.0386442	1348	2821
AKAP12	0.0387471	2047	2821
MC5R	0.0387743	1910	3042
ATP2A3	0.0387772	2821	2047
MAD1L1	0.0388634	1503	2821
MPP2	0.0388696	1711	2821
SMARCB1	0.0388737	NA	2134
ERGIC2	0.0388762	1661	2821
RNF165	0.0390006	2003	3042
DOC2A	0.0390217	1711	2821
CCBL1	0.0390276	1881	2532
FGD3	0.0390283	1661	2821
EFS	0.0392219	2047	2821
MRPL16	0.0392532	NA	2134
DOCK1	0.0392727	1881	3042
HMSD	0.039289	2047	3042
ETHE1	0.0393421	NA	2003
PWWP2B	0.0393618	2475	NA
C1QTNF9B	0.0393659	1711	2821
RFPL1S	0.0393825	2003	2821
CHI3L2	0.0394112	2047	2821
CD81	0.0394277	2047	2821
RASSF2	0.0394711	2047	2821
INHBA	0.0395175	2003	2821
C6orf57	0.0395411	NA	2134
SFRS8	0.0395417	1422	2821
GAL3ST2	0.0395844	NA	2134
RP9	0.039637	1493	3042
UBE2D2	0.0396963	NA	2134
ZNF835	0.03972	2003	2821
PRELID2	0.0397861	2821	2134
SERPINE3	0.0398164	1881	2821
CSPG5	0.0398436	1910	3042
FBLN7	0.0398858	2047	2821
VWDE	0.0399204	1518	3042
NUDT18	0.0399878	3042	2475
MRPS28	0.0400362	NA	2134
WBP2NL	0.0400779	2003	2821
GIMAP5	0.0401246	2047	2821
RPS15	0.0401472	1711	3042
ATP5G3	0.0401488	NA	2047
STK32C	0.0401609	3042	2532
ATF7IP	0.0401666	1493	3042
SPHK1	0.0401765	2047	2821
POU6F1	0.040202	2047	2821
ITGA11	0.0402216	1661	2821
FLI1	0.0402593	2134	2821
SLC25A3	0.0402742	NA	2047
S1PR3	0.0402808	2047	3042
KRTAP5-1	0.0402827	1503	3042
PFN4	0.0403479	1881	2821
HMGCL	0.0403632	NA	2134
FTSJ2	0.0403633	1493	3042
SLC25A6	0.0404622	NA	2003
DHX36	0.0404712	1711	3042
MYO6	0.0404853	NA	2475
PCDHGA6	0.0405289	2047	2821
TMEM39B	0.0405439	1711	2821
KDM3A	0.0406447	1661	3042
TAGAP	0.0406527	2134	2821
IQCH	0.0406715	1849	3042
ITGA5	0.0407392	2134	2821
ELL	0.0407484	1711	3042
TJAP1	0.0407534	1711	2821
INSL3	0.0407572	2475	2821
C10orf10	0.0408608	2003	2821
CYB5R1	0.0409152	1910	3042
ZNF815	0.0409223	1518	NA
HIST2H2BE	0.0409567	1503	2821
HSFX2	0.0409682	1493	3042
MAN2B1	0.040983	2047	NA
RHOBTB3	0.0410093	NA	2134
VSIG4	0.0410616	2047	2821
CHRD	0.041094	2134	2821
NDFIP2	0.0410951	NA	2475
FBXO16	0.0411226	NA	2134
C12orf51	0.0411664	2003	3042
ZNF532	0.0411841	1711	3042
CD9	0.0411915	1661	3042
F8	0.0412257	1881	NA
IGFBP3	0.0412282	1910	2821
NKAPL	0.0412856	1910	2821
PDE2A	0.0413016	2003	2821
FLJ37453	0.0413174	1661	2821
ABCB5	0.0413594	2134	2821
PCOLCE2	0.0414017	1661	2821
C1QC	0.0414343	2047	2821
GPR116	0.0414453	2003	2821
C20orf56	0.0414704	NA	2134
LOC219347	0.0414764	1711	2821
ZNF512B	0.0415121	2047	2821
COL16A1	0.0415428	1711	3042
C6orf208	0.0415601	2475	2821
RUFY4	0.0416046	2134	2821
CRISPLD1	0.0416569	2047	3042
ZCWPW1	0.0416771	1881	3042
ZNF718	0.0417028	1910	3042
LPPR2	0.0417461	1711	3042
C16orf86	0.041762	1711	NA
SLC39A13	0.0419455	1711	3042
SLC2A3	0.0419717	2003	2821
ALDOB	0.0420014	NA	2134
TMEM155	0.0420502	1849	3042
LRFN1	0.0420904	2047	2532
THAP3	0.0421004	2047	2821
NUDT11	0.0421122	1711	3042
UHRF1BP1	0.0421162	NA	2475
SCARNA17	0.0421251	1881	NA
STAG3L1	0.0421718	1381	2821
UBL4B	0.0422737	2134	2821
ZNF157	0.0422789	1910	2821
DMRT3	0.0422917	2134	2821
L3MBTL	0.0423156	1711	3042
PDZD7	0.0423193	2003	3042
WASH2P	0.0423929	1381	2821
CDH12	0.0424125	1881	2821
KCNC1	0.0424138	1493	3042
C2orf60	0.042433	1881	2821
FAM38B	0.0424412	2003	2821
AKAP14	0.0424451	1849	2821
REV1	0.0425443	1711	2821
PTPRZ1	0.0425586	1910	3042
TMEM59L	0.0425844	2047	2821
C17orf37	0.0427833	NA	2047
LRRC7	0.0428306	1661	2821
NR2F1	0.0428363	1711	2821
PRPS1L1	0.0428561	1881	2821
C20orf106	0.0428568	1661	2821
TDG	0.0428753	NA	2047
ANKRD39	0.042909	1661	NA
EGR1	0.042922	NA	2134
PCDHA11	0.0429649	2047	2821
psiTPTE22	0.0429707	1711	3042
SPINLW1	0.0429786	2003	2821
VGF	0.0430385	1881	NA
SARDH	0.0430816	2134	2821
TNRC6A	0.0430961	1493	2821
CYTH4	0.0431097	2047	2821
MYLK4	0.0431892	1493	3042
RASA2	0.0432036	1661	3042
GNG10	0.0432656	2047	2821
DACT3	0.0432809	1910	2821
GABARAPL2	0.0432954	1881	3042
GRPEL1	0.043432	NA	2047
C9orf78	0.0434627	1518	2821
PRG4	0.0434662	2003	2821
TUBD1	0.043474	NA	2475
C6orf48	0.043503	1881	3042
ZBTB48	0.0435262	1711	3042
ANKRD52	0.0437082	3042	2475
KAAG1	0.0437342	1711	2532
LOC285419	0.0437535	1661	3042
ZFYVE26	0.0437539	2003	2821
GIMAP4	0.0437675	2047	2821
TMEM120B	0.0437699	1518	2821
LOC283314	0.0438624	1348	2821
C1orf135	0.0438761	NA	2047
CYB5A	0.043907	NA	2134
TMEM99	0.0439295	1711	2821
ABCB10	0.0439361	2475	2532
SPRN	0.0439982	1711	3042
LRRC36	0.044038	1381	3042
PREX1	0.0441695	2003	2821
CHCHD7	0.044186	1849	3042
HTR6	0.0441916	1422	2821
ZBTB7C	0.0442087	NA	2821
PPAT	0.0442427	NA	2475
COL8A1	0.0442502	2047	2821
NEK8	0.0442708	1711	2821
SPOCK2	0.0442792	2047	2821
FCGR2A	0.0442831	1661	2821
DLL3	0.0442913	1711	3042
TRMT11	0.0443379	NA	2475
RHOB	0.0443645	NA	2134
DDTL	0.0443819	3042	2003
HDHD1A	0.0443848	NA	2475
AXL	0.0443874	2047	2821
KDM6A	0.0443952	NA	2475
ACADS	0.0444016	NA	2003
KLHL30	0.0444188	1881	3042
CYP11A1	0.0444248	1849	3042
STL	0.0444714	1849	3042
NCRNA00201	0.0445455	1711	3042
TRIM58	0.0445884	2047	2821
PHACTR3	0.0447001	1881	3042
OPRK1	0.0447296	1503	2821
SLC17A7	0.0447976	2047	2821
PURG	0.0448044	1910	3042
PCDH9	0.0448295	1661	3042
C16orf74	0.0448359	2003	2532
PCDHAC1	0.0448692	2047	2821
TMEM72	0.0448704	NA	2134
NMB	0.044892	1711	2821
RDH16	0.0449092	1503	2821
CATSPERG	0.0449998	1881	2821
SLC34A3	0.0450655	1711	2821
MRPS6	0.0451073	3042	2134
FAM189B	0.0451987	2003	NA
B3GALT1	0.0452001	NA	2047
OTOA	0.0452023	2047	2821
NUDCD2	0.0453641	3042	2475
BTN1A1	0.0453821	3042	2475
EHD4	0.0454141	3042	2003
ZNF778	0.0455565	1493	3042
PRB3	0.0456025	1849	3042
TUBA1B	0.0457245	NA	2003
DNAJB7	0.0457363	1518	NA
LPPR3	0.0457702	2047	2532
RCHY1	0.0458047	NA	2475
CEMP1	0.0458185	2821	2532
NR3C1	0.0459102	2047	2821
C11orf86	0.0459123	NA	2047
CYP2D6	0.0460258	NA	2475
PDE6G	0.0460821	1910	2821
CCDC81	0.0460939	2047	2821
LOC646851	0.0461303	1422	2821
PRCD	0.0461459	2047	2821
ITIH2	0.0462199	1910	2821
CWH43	0.0462263	NA	2047
CDK10	0.0463227	1711	3042
HSD17B7P2	0.0464423	1881	3042
EPB41L1	0.0464525	1381	3042
ADRA1D	0.046466	2047	2821
FXR1	0.0464845	2003	2821
ORM1	0.0464851	NA	2532
TEKT3	0.0465184	1661	3042
PRKAB2	0.0465312	1881	3042
SLC2A9	0.0465578	2475	2532
USP38	0.0465626	NA	2475
NDUFA6	0.0466082	2821	2003
TIGD1	0.046615	1518	3042
SCAND2	0.0466153	1518	2821
ATP8B4	0.0466172	2134	2821
DSC3	0.0467088	1711	NA
MOV10L1	0.0467091	2047	2821
SYNJ1	0.04673	2003	2821
LOXHD1	0.0467747	1711	2821
LOC339535	0.0467768	2047	2821
ADCY4	0.0467778	2047	2821
GP5	0.0467865	1881	3042
APEH	0.0468278	3042	2475
OSTBETA	0.0468393	NA	2134
NIPSNAP1	0.0468512	3042	2134
LOC400043	0.0468604	2047	2821
LATS2	0.0468814	2003	3042
FAR1	0.0468843	NA	2532
TBC1D3B	0.0468848	2532	3042
TET3	0.0469349	1493	3042
DGKI	0.0470052	1910	2821
POSTN	0.0470078	2047	2821
HOXC8	0.0470646	2047	2821
KLRA1	0.047093	1849	3042
IRGM	0.0470991	1503	2532
C8orf4	0.047118	NA	2134
SPTBN4	0.0471187	2047	2821
MT2A	0.0471206	2134	2821
SLC9A9	0.0471236	2047	2532
PECI	0.0471436	NA	2047
KCND1	0.0471711	2047	2821
GATSL3	0.0472901	2003	2821
GALNT7	0.0473104	2532	2475
SPATA6	0.0473289	NA	2134
SPATA22	0.0474028	2047	2821
C16orf59	0.04748	3042	2532
HES4	0.0475199	2475	2821
XPO7	0.0475303	3042	2134
MAP3K14	0.0475494	1422	3042
SENP5	0.0475599	1661	2821
KANK4	0.0475795	2532	2821
THRSP	0.0475846	1881	2821
LOC440896	0.0476594	NA	2003
HOMER2	0.0476944	2047	2821
TREX1	0.0477752	1711	NA
STAG3L4	0.0477824	1910	3042
PQLC1	0.0478133	3042	2003
KRT15	0.0478425	1661	3042
KLF4	0.0478774	NA	2134
RCN3	0.0479081	1711	3042
TMEM53	0.0479439	NA	2047
LOC399815	0.0479485	1493	NA
C12orf35	0.0479491	2047	2821
C7orf61	0.0479687	2003	NA
IGFL1	0.04807	1910	3042
2003-09-01	0.0480771	1711	3042
KHDRBS1	0.0481216	3042	2475
TIMM44	0.0481534	1711	2821
KIAA2013	0.0481606	NA	2134
HIST4H4	0.0481941	1493	2821
C8orf39	0.048207	1711	3042
FJX1	0.0482414	2003	2821
RSPO1	0.0482596	2047	2821
AGER	0.0482612	2532	3042
FAM124B	0.0482656	2003	2821
KDM1A	0.048309	NA	2532
CELF6	0.0483967	1849	2821
DDOST	0.0484535	NA	2475
C11orf52	0.0484721	1503	3042
GIMAP6	0.048517	2047	2821
FAM76B	0.0485661	1711	3042
VWF	0.0485756	2047	2821
TERF2IP	0.0486652	1910	3042
PLXDC1	0.048785	2134	2821
AKNAD1	0.0488834	1493	2821
GUCA1A	0.0490119	1910	NA
LETM1	0.0491424	NA	2134
CBR4	0.0491453	NA	2532
OAS2	0.0492308	2134	2821
CDH2	0.0492648	1910	2821
HIST1H1C	0.0492675	2134	2821
IGJ	0.0492704	NA	2134
LIMS3-LOC440895	0.049277	1711	2821
LCP1	0.0494769	2134	2821
ALG10B	0.0494775	2003	2821
PKD2	0.0495793	2003	2821
C21orf7	0.049588	1910	3042
SVEP1	0.0495972	1711	2821
C6orf192	0.049619	3042	2475
PCA3	0.0496261	2003	NA
ZP1	0.0496316	1881	2821
TRIM66	0.0496472	1881	2821
C21orf49	0.04966	1711	NA
CRB1	0.0496611	1910	3042
COG1	0.0497339	NA	2532
ZNRF1	0.0497596	2134	2821
SLC39A8	0.0497656	2821	2532
FCGR2B	0.0497735	2047	2821
CMTM5	0.0498083	2003	2821
SLN	0.0498634	1910	3042
EIF2B2	0.0498762	1910	NA
PANX2	0.0498772	2047	2821
CD34	0.0499566	2047	2821
EFNA2	0.0499902	NA	2134
